# Supplementary material for: Comparative proteomic analyses of Asian cotton ovules with attached fibers in the early stages of fiber elongation process
Source: Proteome Sci. 2016 Sep 8;14(1):13. doi: 10.1186/s12953-016-0101-1 (PMC5015342; doi:10.1186/s12953-016-0101-1)
Supplement: Additional file 2: Table S1. — Relative abundance of the 55 DDP spots. (XLSX 19 kb) [file 12953_2016_101_MOESM2_ESM.xlsx]

## Sheet: Table S1
Table S1.Relative abundance of the 55 DDP spots
Spot No.	1 DPA		3 DPA			5 DPA			7 DPA			9 DPA
	fold-change	STD	fold-change	STD	p-value	fold-change	STD	p-value	fold-change	STD	p-value	fold-change	STD	p-value
01	1	0.135	0	0	<0.0001	0.666667	0.117	0.03355	1.69231	0.213	0.0173	4.23077	0.553	0.0026
02	1	0	1	0	-	1	0	-	∞	-	<0.0001	∞	-	<0.0001
03	1	0.155	1.10667	0.125	0.263	1.8237	0.133	0.018	1.07111	0.128	0.461	1.12889	0.122	0.146
04	1	0	1	0	-	1	0	-	∞	-	<0.0001	∞	-	<0.0001
05	1	0.112	0	0	<0.0001	0	0	<0.0001	1.39286	0.133	0.0282	1.81746	0.196	0.007
06	1	0	1	0	-	∞	-	<0.0001	∞	-	<0.0001	∞	-	<0.0001
07	1	0	1	0	-	∞	-	<0.0001	∞	-	<0.0001	∞	-	<0.0001
08	1	0	1	0	-	1	0	-	∞	-	<0.0001	∞	-	<0.0001
09	1	0	∞	-	<0.0001	∞	-	<0.0001	∞	-	<0.0001	∞	-	<0.0001
10	1	0	1	0	-	1	0	-	∞	-	<0.0001	∞	-	<0.0001
11	1	0	1	0	-	1	0	-	∞	-	<0.0001	∞	-	<0.0001
12	1	0.186	3.11458	0.253	0.0056	10.4062	1.57	0.0019	9.15625	1.33	0.002	10.7812	2.445	0.001
13	1	0.171	2.22989	0.225	0.017	7.13218	0.383	0.002	5.5	0.507	0.004	9.28161	0.578	0.001
14	1	0.133	0.690647	0.088	0.038	1.64029	0.115	0.017	2.94245	0.255	0.009	5.25899	0.512	0.003
15	1	0.151	1.4375	0.122	0.0362	4.63393	0.248	0.011	2.92857	0.136	0.018	6.19196	0.433	0.002
16	1	0.144	0.515654	0.075	0.009	1.29834	0.125	0.585	1.77901	0.171	0.036	3.16759	0.225	0.005
17	1	0.112	1.36585	0.096	0.023	2.07317	0.233	0.0065	2.88537	0.325	0.005	5.13171	0.512	0.002
18	1	0.18	1.08621	0.113	0.46	1.95977	0.128	0.02	3.25287	0.211	0.004	4.14368	0.275	0.002
19	1	0.215	1.42342	0.158	0.045	3.50901	0.224	0.008	2.22072	0.144	0.028	4.04505	0.355	0.002
20	1	0.125	1.13231	0.069	0.212	2.67385	0.157	0.0156	2.52308	0.175	0.018	3.95077	0.185	0.005
21	1	0.178	2.48447	0.211	0.008	3.47826	0.252	0.0022	2.60248	0.187	0.006	3.07453	0.272	0.002
22	1	0.126	1.05755	0.15	0.325	0.971223	0.122	0.412	1.84892	0.133	0.019	2.88489	0.155	0.009
23	1	0.125	0.856164	0.085	0.157	1.48973	0.114	0.031	2.06164	0.239	0.009	2.50685	0.225	0.005
24	1	0.133	1.03523	0.056	0.485	1.14481	0.128	0.429	1.72016	0.151	0.027	2.89237	0.233	0.009
25	1	0.175	1.0727	0.188	0.62	1.31915	0.22	0.153	1.84574	0.215	0.035	2.73936	0.284	0.019
26	1	0.111	0.711801	0.059	0.035	0.771429	0.086	0.041	1.55155	0.127	0.033	1.83354	0.158	0.021
27	1	0.152	0.854286	0.083	0.35	1.09714	0.145	0.42	1.54	0.136	0.036	2.16286	0.225	0.018
28	1	0.148	0.790559	0.065	0.038	0.886801	0.117	0.095	1.86984	0.148	0.028	1.60128	0.141	0.035
29	1	0.221	1.44554	0.272	0.053	1.20792	0.151	0.119	1.41254	0.155	0.047	2.36139	0.277	0.015
30	1	0.124	0.977337	0.086	0.144	1.20397	0.112	0.123	1.68697	0.144	0.032	2.20113	0.165	0.011
31	1	0.118	0.666864	0.125	0.033	0.714201	0.163	0.048	1.13609	0.118	0.155	1.3645	0.126	0.035
32	1	0.171	0.916248	0.092	0.225	1.00503	0.158	0.415	1.34003	0.155	0.044	1.86935	0.213	0.019
33	1	0.144	1.51454	0.173	0.022	1.16331	0.119	0.181	1.71812	0.156	0.013	1.9396	0.188	0.009
34	1	0.124	1.07217	0.138	0.357	1.09787	0.12	0.276	1.52941	0.145	0.032	1.93574	0.218	0.01
35	1	0.19	0.82998	0.155	0.371	1.4829	0.123	0.038	1.36016	0.172	0.058	1.33501	0.194	0.082
36	1	0.171	1.49221	0.193	0.028	1.46729	0.157	0.025	1.66355	0.189	0.021	1.72897	0.156	0.015
37	1	0.108	1.06421	0.122	0.255	1.41073	0.102	0.028	1.28034	0.135	0.043	1.60023	0.12	0.016
38	1	0.053	0.52183	0.038	0.007	0.607069	0.053	0.009	0.773389	0.066	0.017	0	0	<0.0001
39	1	0.116	0.943281	0.095	0.23	0.957243	0.101	0.422	0.696335	0.074	0.038	0.233857	0.035	0.002
40	1	0.12	0.561203	0.055	0.006	0.303685	0.029	0.003	0.370606	0.05	0.004	0.238882	0.018	0.001
41	1	0.175	0.526245	0.071	0.007	0.477793	0.06	0.005	0.491252	0.083	0.005	0.242261	0.015	0.0014
42	1	0.128	1.5292	0.134	0.025	1.15967	0.125	0.252	0.247263	0.035	0.001	0.377737	0.039	0.001
43	1	0.155	0.639746	0.058	0.028	0.423775	0.026	0.008	0.281307	0.023	0.001	0.260436	0.033	0.001
44	1	0.097	0.59823	0.036	0.005	0.357522	0.019	0.002	0.525664	0.086	0.007	0.307965	0.042	0.002
45	1	0.105	0.964036	0.111	0.382	0.760344	0.081	0.023	0.565245	0.059	0.006	0.309994	0.062	0.002
46	1	0.088	0.720588	0.083	0.029	0.358824	0.016	0.001	0.463725	0.072	0.004	0.530392	0.075	0.005
47	1	0.177	1.1018	0.154	0.433	0.832335	0.089	0.078	0.458084	0.054	0.004	0.591816	0.048	0.005
48	1	0.211	1.07542	0.171	0.596	0.659218	0.059	0.033	0.458101	0.028	0.002	0.455307	0.085	0.004
49	1	0.118	1.19041	0.123	0.344	0.917098	0.126	0.31	0.572539	0.041	0.004	0.646373	0.072	0.009
50	1	0.19	0.742895	0.148	0.048	0.840142	0.155	0.085	0.666519	0.029	0.007	0.488899	0.056	0.004
51	1	0.133	0.836538	0.112	0.072	0.221154	0.011	0.003	1.19231	0.112	0.211	1.52404	0.122	0.014
52	1	0.115	0.871698	0.088	0.069	1.5566	0.158	0.026	0.654717	0.075	0.018	0.492453	0.044	0.004
53	1	0.129	0.72288	0.062	0.042	1.90335	0.177	0.019	0.733728	0.056	0.026	0.901381	0.112	0.356
54	1	0.09	1.20276	0.129	0.049	1.36628	0.151	0.0296	0.534157	0.038	0.003	0.690407	0.072	0.028
55	1	0.138	2.02131	0.215	0.008	2.41385	0.281	0.009	1.02487	0.105	0.264	1.46004	0.121	0.021
