# Supplementary material for: Comparative proteomic analyses of Asian cotton ovules with attached fibers in the early stages of fiber elongation process
Source: Proteome Sci. 2016 Sep 8;14(1):13. doi: 10.1186/s12953-016-0101-1 (PMC5015342; doi:10.1186/s12953-016-0101-1)
Supplement: Additional file 3: Table S2. — Information of the identified 55 DDP spots. (XLSX 16 kb) [file 12953_2016_101_MOESM3_ESM.xlsx]

## Sheet: TableS2
Table S2. Information of the identified 55 DDP spots
Spot No.	Accession No.	Protein name	Organism	Theorical Mw	Theorical pI	Observed Mw	Observed pI	Mascot Score	Coverage	Abundance Ratio(max/min)
energy/carbohydrate metabolism
01	Cotton_A_03357	transketolase	Gossypium arboreum	81	6.99	82	6.45	317	52%	∞
04	Cotton_A_32993	isocitrate dehydrogenase	Gossypium arboreum	46	6.72	49	6.65	381	68%	∞
07	Cotton_A_23363	triosephosphate isomerase	Gossypium arboreum	27	6.27	29	6.70	587	69%	∞
08	Cotton_A_10500	lactoylglutathione lyase 1	Gossypium arboreum	26	9.54	24	5.25	847	67%	∞
15	Cotton_A_25522	lactoylglutathione lyase 2	Gossypium arboreum	33	5.77	34	6.01	618	85%	6.2
10	Cotton_A_21201	nucleoside diphosphate kinase B	Gossypium arboreum	16	6.81	17	7.01	575	47%	∞
32	Cotton_A_21201	nucleoside diphosphate kinase B	Gossypium arboreum	16	6.81	16	6.68	636	72%	2.04
11	Cotton_A_29780	phosphoglycerate mutase	Gossypium arboreum	61	5.73	61	5.75	592	71%	∞
14	Cotton_A_28004	ATP synthase D chain	Gossypium arboreum	20	5.06	18	4.66	694	92%	7.58
40	Cotton_A_10892	ATP synthase	Gossypium arboreum	28	7.66	31	8.55	570	70%	4.18
54	Cotton_A_24927	ATP synthase beta subunit 1	Gossypium arboreum	60	6.21	57	5.25	641	82%	2.56
22	Cotton_A_19130	GRP-like protein 2	Gossypium arboreum	41	6.36	41	6.27	568	87%	2.98
23	Cotton_A_19795	fructokinase	Gossypium arboreum	35	5.08	35	5.21	832	66%	2.93
45	Cotton_A_19795	fructokinase	Gossypium arboreum	35	5.08	35	5.45	745	65%	3.23
26	Cotton_A_02072	L-galactose dehydrogenase	Gossypium arboreum	35	4.87	37	5.25	355	63%	2.57
33	Cotton_A_08741	dihydrolipoamide dehydrogenase	Gossypium arboreum	54	7.43	59	6.86	592	74%	1.94
34	Cotton_A_22450	malate dehydrogenase	Gossypium arboreum	36	6.52	38	6.01	1280	68%	1.94
redox homeostasis
13	Cotton_A_31939	benzoquinone reductase	Gossypium arboreum	22	6.53	26	5.80	1020	62%	9.27
19	Cotton_A_09183	thioredoxin reductase 2	Gossypium arboreum	41	6.68	36	5.41	609	54%	4.04
31	Cotton_A_21978	Cu/Zn superoxide dismutase	Gossypium arboreum	15	6.06	40	5.42	514	61%	2.05
39	Cotton_A_32487	chloroplast Cu/Zn superoxide dismutase	Gossypium arboreum	22	6.50	17	5.40	389	50%	4.28
35	Cotton_A_10923	cytochrome b5 DIF-F	Gossypium arboreum	17	6.27	17	6.28	542	74%	1.79
50	Cotton_A_05871	cytochrome b5	Gossypium arboreum	15	4.70	30	4.75	505	75%	2.04
46	Cotton_A_02713	betaine-aldehyde dehydrogenase	Gossypium arboreum	55	5.45	59	5.31	346	71%	2.78
47	Cotton_A_15919	DHAR class glutathione transferase	Gossypium arboreum	24	5.61	27	6.45	369	73%	2.41
48	Cotton_A_40825	phospholipase D	Gossypium arboreum	92	5.39	90	5.55	186	57%	2.37
55	Cotton_A_15148	dehydroascorbate reductase	Gossypium arboreum	24	6.03	26	5.50	482	86%	2.41
06	Cotton_A_30442	thiosulfate sulfurtransferase	Gossypium arboreum	41	7.02	37	5.70	438	62%	∞
protein degradation
02	Cotton_A_06169	26S proteasome subunit RPN6a	Gossypium arboreum	47	6.64	82	5.91	497	74%	∞
18	Cotton_A_06931	26S proteasome subunit	Gossypium arboreum	35	6.81	32	6.52	524	71%	4.16
05	Cotton_A_03169	cysteine proteinase	Gossypium arboreum	40	6.67	43	5.30	391	75%	∞
09	Cotton_A_23157	ubiquitin-conjugating enzyme 1	Gossypium arboreum	17	7.51	17	6.91	346	79%	∞
12	Cotton_A_16508	proteasome beta subunit	Gossypium arboreum	22	6.24	26	6.15	758	84%	10.81
03	Cotton_A_33475	proteasome beta subunit C1	Gossypium arboreum	23	5.11	38	5.25	387	73%	1.82
20	Cotton_A_14711	mitochondrial peptidase beta subunit	Gossypium arboreum	59	7.06	59	6.00	355	67%	3.95
29	Cotton_A_24763	endopeptidase C1	Gossypium arboreum	40	6.44	41	6.25	416	50%	2.36
51	Cotton_A_05793	serine carboxypeptidase	Gossypium arboreum	54	6.24	18	6.85	437	60%	6.89
protein synthesis
17	Cotton_A_21989	elongation factor tu	Gossypium arboreum	49	7.10	49	5.90	768	76%	5.14
25	Cotton_A_02335	heat shock protein 70	Gossypium arboreum	65	5.54	93	6.50	480	78%	2.74
30	Cotton_A_02335	heat shock protein 70	Gossypium arboreum	65	5.54	95	6.15	431	61%	2.25
36	Cotton_A_29792	eukaryotic translation initiation factor	Gossypium arboreum	17	5.87	18	5.30	629	72%	1.73
amino acid metabolism
27	Cotton_A_18904	methionine synthase	Gossypium arboreum	24	5.94	88	5.90	380	71%	2.53
28	Cotton_A_07391	S-adenosyl-L-homocystein hydrolase	Gossypium arboreum	53	6.00	59	5.89	581	82%	2.37
38	Cotton_A_24980	S-adenosylmethionine synthase 1	Gossypium arboreum	43	5.44	48	5.66	513	82%	∞
41	Cotton_A_34630	aspartate aminotransferase	Gossypium arboreum	44	6.96	44	7.67	480	52%	4.14
flavonoid metabolism
16	Cotton_A_07865	dihydroflavonol 4-reductase	Gossypium arboreum	38	5.86	42	5.75	615	48%	6.14
24	Cotton_A_35286	chalcone synthase 2	Gossypium arboreum	43	6.52	49	6.21	743	65%	2.89
53	Cotton_A_39984	chalcone synthase	Gossypium arboreum	43	6.52	49	5.96	704	60%	2.63
nucleoid acid binding
42	Cotton_A_05030	U2 small nuclear ribonucleoprotein A	Gossypium arboreum	32	4.70	40	5.21	407	84%	4.12
49	Cotton_A_19718	glycine-rich RNA-binding protein	Gossypium arboreum	17	8.41	18	7.45	436	88%	2.08
cytoskeleton
37	Cotton_A_19071	actin	Gossypium arboreum	42	5.17	47	5.71	724	83%	1.6
Unknown
21	Cotton_A_24306	conserved hypothetical protein	Gossypium arboreum	19	5.81	21	5.83	339	80%	3.47
43	Cotton_A_26273	conserved hypothetical protein	Gossypium arboreum	12	10.22	15	8.78	218	45%	3.84
44	Cotton_A_36640	conserved hypothetical protein	Gossypium arboreum	53	6.04	12	5.45	206	44%	3.24
52	Cotton_A_20553	hypothetical protein	Gossypium arboreum	14	6.35	11	5.75	532	69%	3.16
